# Supplementary material for: Impact of productive safety net program on food security of beneficiary households in western Ethiopia: A matching estimator approach
Source: PLoS One. 2022 Jan 21;17(1):e0260817. doi: 10.1371/journal.pone.0260817 (PMC8782465; doi:10.1371/journal.pone.0260817)
Supplement: S1 File — (ZIP) [file pone.0260817.s001.zip]

Archive with 2 entries (2 files):
- Supportingdata/Data_FINAL.dta
- Supportingdata/October-Dofile_my-thesis.do
