# Supplementary material for: Impact of productive safety net program on food security of beneficiary households in western Ethiopia: A matching estimator approach
Source: PLoS One. 2022 Jan 21;17(1):e0260817. doi: 10.1371/journal.pone.0260817 (PMC8782465; doi:10.1371/journal.pone.0260817)
Supplement: S1 File — (ZIP) [file pone.0260817.s001.zip › Supportingdata/October-Dofile_my-thesis.do]

cd "D:\Hareg_doc\Data Analysis\Final"
pnorm caloric_intake
**** Descriptive statstics for continouse variables****
ttest age,by( participation)
ttest family_size ,by( participation)
ttest land_size_ha ,by( participation)
ttest labour,by( participation)
ttest oxen_number ,by( participation)
ttest TLU ,by( participation)
ttest food_shortage_month ,by( participation)
ttest irron_roof ,by( participation)
**** Descriptive statstics for dummy  variables****
tab participation sex, chi row
tab participation marital_status , chi row
tab participation education , chi row
tab participation Access_credit_servicce , chi row
tab participation Access_extention_service , chi row
tab participation food_shortage_month, chi row
****Determinants of households participation in PSNP**********
****Checking for Multicollinearity among independent variables* 
pwcorr sex marital_status age education family_size labour land_size_ha oxen_number TLU Access_credit_servicce Access_extention_service off_farm_activity caloric_intake
*****Post Estimation Tests Goodness of Fit test****
logit participation sex marital_status age education family_size labour land_size_ha oxen_number TLU Access_credit_servicce Access_extention_service off_farm_activity caloric_intake
reg participation sex marital_status age education family_size labour land_size_ha oxen_number TLU Access_credit_servicce Access_extention_service off_farm_activity caloric_intake,r
estat vif
estat gof
lroc 
****the impact of PSNP on households food security*****************
pscore participation sex marital_status age education family_size labour land_size_ha oxen_number TLU Access_credit_servicce Access_extention_service off_farm_activity food_shortage_month ,pscore(mypscore) blockid(myblock)comsup
psmatch2 participation sex marital_status age education family_size labour land_size_ha oxen_number TLU Access_credit_servicce Access_extention_service off_farm_activity food_shortage_month
******robustness check for pscore*********
psmatch2 participation sex marital_status age education family_size labour land_size_ha TLU, out(caloric_intake)
****for common support****
pstest, graph both
psgraph

*** Matching algorizms for food security***comsup means common support,myblcok is stratfication ie it is in block***
attnd caloric_intake participation, pscore( mypscore) comsup
attr caloric_intake participation, pscore( mypscore) comsup
atts caloric_intake participation, pscore( mypscore) comsup blockid( myblock)
attk caloric_intake participation, pscore( mypscore) comsup bootstrap reps(100)

*****SECOND OPTION:selcting the best matching algorism****** Date october 22/2020
*****NN MATCHING WITHOUT REPLECEMENT****
***syntax1:psmatch2 dependent independant, logit out(outcome) neighbor(1) caliper(0.03) noreplacement common***
***Syntax2:psmatch2 dependent independant, logit out(outcome) neighbor(1) caliper(0.03)common*** see the following actual do-file**
psmatch2 participation sex marital_status age education family_size labour land_size_ha oxen_number TLU Access_credit_servicce Access_extention_service off_farm_activity food_shortage_month, logit out(caloric_intake) neighbor(1) caliper(0.03) noreplacement common
psmatch2 participation sex marital_status age education family_size labour land_size_ha oxen_number TLU Access_credit_servicce Access_extention_service off_farm_activity food_shortage_month, logit out(caloric_intake) neighbor(1) caliper(0.03) common
******RADIUS CALIPER (D=0.01)
*****Syntax1:psmatch2:dependent independent, logit out( outcome) radius caliper(0.01) common****
psmatch2 participation sex marital_status age education family_size labour land_size_ha oxen_number TLU Access_credit_servicce Access_extention_service off_farm_activity food_shortage_month, logit out(caloric_intake) radius caliper(0.01) common
*****RADIUS CALIPER (D=0.25)***
***Syntax:psmatch2 dependent independent, logit out( outcome) radius caliper(0.25) common
psmatch2 participation sex marital_status age education family_size labour land_size_ha oxen_number TLU Access_credit_servicce Access_extention_service off_farm_activity food_shortage_month, logit out(caloric_intake) radius caliper(0.25) common
*****RADIUS CALIPER (D=0.5)****
*****Sytntax:psmatch2 dependent independent, logit out( outcome) radius caliper(0.50) common***
psmatch2 participation sex marital_status age education family_size labour land_size_ha oxen_number TLU Access_credit_servicce Access_extention_service off_farm_activity food_shortage_month, logit out(caloric_intake) radius caliper(0.5) common
 *****KERNEL MATCHING (BAND WIDTH=0.1)****
***Syntax:psmatch2 dependent independent, logit kernel out( outcome) bwidth(0.1)common***
psmatch2 participation sex marital_status age education family_size labour land_size_ha oxen_number TLU Access_credit_servicce Access_extention_service off_farm_activity food_shortage_month, logit kernel out(caloric_intake) bwidth(0.1)common

*****KERNEL MATCHING (BAND WIDTH=0.25)****
*****Syntax:psmatch2 dependent independent, logit kernel out(outcome) bwidth(0.25)common***
*****KERNEL MATCHING (BAND WIDTH=0.25)****
*****Syntax:psmatch2 dependent independent, logit kernel out(outcome) bwidth(0.25)common
psmatch2 participation sex marital_status age education family_size labour land_size_ha oxen_number TLU Access_credit_servicce Access_extention_service off_farm_activity food_shortage_month, logit kernel out(caloric_intake) bwidth(0.25)common
*****KERNEL MATCHING (BAND WIDTH=0.5)*****
****Syntax:psmatch2 dependent independent, logit out(outcome) bwidth(0.5) common
psmatch2 participation sex marital_status age education family_size labour land_size_ha oxen_number TLU Access_credit_servicce Access_extention_service off_farm_activity food_shortage_month, logit kernel out(caloric_intake) bwidth(0.5)common

*****to see the number of insignifcant covraites/indepndent variables**** see only the matched "p"values 
pstest sex marital_status age education family_size labour land_size_ha oxen_number TLU Access_credit_servicce Access_extention_service off_farm_activity food_shortage_month, both 

*** Robustness check for the impact of PSNP on households food security*** 

nnmatch caloric_intake participation sex marital_status age education family_size labour land_size_ha oxen_number TLU Access_credit_servicce Access_extention_service off_farm_activity food_shortage_month, tc(att) m(1)
*** Sensitivity Analysis***
gen rho =caloric_intake - _caloric_intake if _treated==1 & _support==1
rbounds rho, gamma(1(0.05)2)
***install comand 
ssc install pscore 
